# Supplementary material for: The Enhanced Performance of NiCuOOH/NiCu(OH)2 Electrode Using Pre-Conversion Treatment for the Electrochemical Oxidation of Ammonia
Source: Molecules. 2024 May 16;29(10):2339. doi: 10.3390/molecules29102339 (PMC11124015; doi:10.3390/molecules29102339)
Supplement: Supplementary file 1 [file molecules-29-02339-s001.zip]

Archive with 1 entries (1 files):
- molecules-2968181-supplementary.pdf
